# Supplementary material for: Real-World Outcomes of Patients with Advanced Epidermal Growth Factor Receptor-Mutated Non-Small Cell Lung Cancer in Canada Using Data Extracted by Large Language Model-Based Artificial Intelligence
Source: Curr Oncol. 2024 Apr 2;31(4):1947–60. doi: 10.3390/curroncol31040146 (PMC11049467; doi:10.3390/curroncol31040146)
Supplement: Supplementary file 1 [file curroncol-31-00146-s001.zip]

Archive with 1 entries (1 files):
- curroncol-2850058-supplementary.pdf
